# Supplementary material for: Immune Transcriptome Study of Human Nucleated Erythroid Cells from Different Tissues by Single-Cell RNA-Sequencing
Source: Cells. 2022 Nov 9;11(22):3537. doi: 10.3390/cells11223537 (PMC9688070; doi:10.3390/cells11223537)
Supplement: Supplementary file 1 [file cells-11-03537-s001.zip]

Archive with 2 entries (2 files):
- file S1-ABM, CB and FLP NECs' minor cytokine and chemokine gene expression.pdf
- file S2-Pseudotime trajectory inference of NECs from each tissue of origin.pdf
